# Supplementary material for: Effects of Gluten-Free Diet in Non-Celiac Hashimoto’s Thyroiditis: A Systematic Review and Meta-Analysis
Source: Nutrients. 2025 Oct 31;17(21):3437. doi: 10.3390/nu17213437 (PMC12609533; doi:10.3390/nu17213437)
Supplement: Supplementary file 1 [file nutrients-17-03437-s001.zip]

Archive with 1 entries (1 files):
- nutrients-3746443-supplementary.pdf
